# Supplementary material for: Frailty as a growing challenge for anesthesiologists – results of a Dutch national survey
Source: BMC Anesthesiol. 2021 Dec 6;21:307. doi: 10.1186/s12871-021-01528-x (PMC8647406; doi:10.1186/s12871-021-01528-x)
Supplement: Supplementary file 1 — Additional file 1 : Supplement A. The survey ‘the anesthesiologist and frail elderly’. Supplement B: The dataset of the survey. [file 12871_2021_1528_MOESM1_ESM.zip]

Archive with 2 entries (2 files):
- Supplement A. Bouwhuis et al. The Survey.docx
- Supplement B. Bouwhuis et al. The Survey Data.xlsx
