# Supplementary material for: Frailty as a growing challenge for anesthesiologists – results of a Dutch national survey
Source: BMC Anesthesiol. 2021 Dec 6;21:307. doi: 10.1186/s12871-021-01528-x (PMC8647406; doi:10.1186/s12871-021-01528-x)
Supplement: Supplementary file 1 — Additional file 1 : Supplement A. The survey ‘the anesthesiologist and frail elderly’. Supplement B: The dataset of the survey. [file 12871_2021_1528_MOESM1_ESM.zip › Supplement B. Bouwhuis et al. The Survey Data.xlsx]

## Sheet: Front page
Supplement B
This supplement belongs to the article:
Frailty as a growing challenge for anesthesiologists – results of a Dutch national survey
Authors:
Bouwhuis A., van den Brom C.E., Loer S.A., Bulte C.S.E.

## Sheet: Raw data
ID	Q1	Q2	Q3	Q4	Q5	Q6	Q7a	Q7b	Q7c	Q7d	Q7e	Q8	Q8-open	Q8-II	Q9	Q9-II	Q10	Q10-res	Q10-staf	Q10-open	Q11	Q11-H
1	1	1	1	0	1	0	1	2	1	2	2	2			2		1	4			2
2	1	1	1	0	0	0	1	2	2	0	0	1		2	2		1	3			1
3	0	1	1	0	0	0	0	0	0	1	0	0			2		1	2			2
4	1	1	1	0	0	0	1	2	2	0	0	0			2		1	4			2
5	1	1	1	0	0	0	1	2	0	1	0	2			1	2	1	2			1
6	1	1	1	0	0	0	1	2	1	0	0	2			2		1	4			2
7	0	1	1	0	0	0	1	0	0	0	0	0			2	4	1	3			2
8	1	1	1	1	1	1	1	2	1	1	1	2			1	2	2		3		1
9	1	1	1	1	0	0	0	2	0	2	0	0			1	2, 4	2		1		2
10	0	1	1	1	0	0	0	2	0	1	2	2			1	2	1	4			2
11	0	1	1	1	1	1	1	0	0	1	0	0			3		2		1		1
12	1	1	1	1	1	1	1	2	1	1	1	1			4		2		2		1
13	1	1	1	0	0	1	1	0	1	1	1	1			5		3			physcian assistant	1
14	1	1	1	0	0	0	0	0	0	1	0	0			1	1	1	2			1
15	1	1	1	1	1	0	1	2	1	1	1	1		2,4	1	2	2		1		1
16	1	1	1	1	0	0	1	2	2	0	0	0			1	2,3,4	1	3			2
17	1	1	1	0	0	0	1	0	2	0	2	0			2		1	3			2
18	1	1	1	0	0	1	1	2	0	1	1	2			2	4	2		1		1
19	1	1	1	0	0	0	2	2	2	1	2	0			2		1	4			2
20	1	1	1	1	1	1	1	2	1	1	1	1		2	4		2		2		1
21	0	1	1	1	1	0	1	0	2	0	0	1			1	2,3,4	1	1			2
22	1	1	1	0	0	0	1	2	2	1	0	1		2	2	4	1	5			2
23	0	1	1	0	0	0	1	0	0	1	1	2			1	2,3,4	1	4			2
24	1	1	1	0	0	0	0	0	2	0	2	2		3	2	3	2		2		2
25	1	1	1	1	1	1	1	1	1	1	1	1		2	2		2		3		2
26	1	1	1	1	0	1	1	0	1	0	1	1		2	4		3			physcian assistant	2
27	1	1	1	0	0	0	2	2	2	2	2	0			2		1	5			2
28	1	1	1	0	1	0	1	2	1	1	0	2			2		1	5			1
29	1	1	1	0	1	1	1	2	1	1	1	2			2		2		3		1
30	1	1	1	1	0	0	1	2	2	0	2	2			2		2		2		1
31	1	1	1	0	1	0	1	0	0	0	0	2			2	4	1				2
32	0	1	1	0	1	0	1	0	0	0	0	2			1	2,3,4	1	4			2
33	1	1	1	0	1	0	1	2	1	0	2	2			1	2, 3	1	3			2
34	1	1	1	1	0	0	1	0	1	1	1	1			2		2		3		2
35	1	1	1	0	1	1	1	2	0	2	1	0			3		2		3		2
36	1	1	1	1	0	0	1	2	2	2	0	1			2		2		3		2
37	0	1	1	0	0	0	1	0	0	0	2	2			2	4	1	2			1
38	0	1	1	0	0	0	1	2	2	0	2	0			1		1	1			2
39	1	1	1	0	0	1	1	0	0	2	0	1			2		2		2		2
40	0	1	1	0	1	0	1	2	2	2	1	1		2	2		2		1		2
41	1	1	1	1	1	1	2	2	1	1	0	2			2		2		3		2
42	0	1	1	0	0	0	1	2	2	0	1	2			2	3	1	2			1
43	1	1	1	0	0	0	1	2	2	1	0	1		2	4		2		3		1
44	1	1	1	0	1	0	1	2	1	0	2	0			1	2, 4	1				2
45	1	1	1	0	1	0	1	2	2	1	2	4			4		1	5			2
46	1	1	1	0	1	0	1	2	0	1	1	1		2	2		1	5			2
47	1	1	1	0	1	0	1	2	0	0	0	1		2	1	2, 3, 4	1	5			2
48	1	1	1	0	0	0	1	0	2	0	2	2			2		1	2			2
49	1	1	1	1	0	1	1	2	2	2	0	2			2		2		2		2
50	1	1	1	1	0	0	2	2	1	2	2	2			2		2		1		2
51	1	1	1	0	0	0	1	2	2	1	1	2			2		2		3		2
52	1	1	1	0	0	0	1	2	2	1	0	2			2		2		1		1
53	1	1	1	1	1	1	1	2	1		1	1		2	2		2		1		1
54	1	1	1	0	0	0	2	2	2	2	2	1		2	4		2		1		2
55	1	1	1	0	1	0	1	2	1	0	2	2			1		1	4			2
56	1	1	1	0	0	0	1	2	2	0	2	1			2		1	3			2
57	1	1	1	0	0	0	1	2	2	2	2	2			4		1				2
58	1	1	1	1	1	0	1	2	2	2	2	2			2		1	3			2
59	1	1	1	0	0	0	1	2	2	1	2	2			2		2		3		1
60	1	1	1	0	0	1	1	2	2	2	2	0			4		1	4			2
61	0	1	1	0	0	0	1	2	1	1	2	2			2		2		1		1
62	0	0	1	0	0	1	2	2	1	1	0	2			2		2		3		2
63	1	1	1	1	0	0	1	0	1	2	1	2		3	2		2		3		2
64	1	1	1	0	0	1	1	2	0	1	0	1		2	2		2		3		2
65	1	1	1	0	0	0	1	0	0	0	0	2		0	1	2	1	3			2
66	1	1	1	1	0	1	1	0	1	1	2	2			2	3, 4	3			physcian assistant	1
67	1	1	1	1	1	1	1	2	1	1	0	2			2	4	2		1		1
68	0	1	1	0	1	0	1	2	2	1	1	2			2	3	1	5			2
69	1	1	1	1	0	1	1	2	2	1	2	2			1		3			physcian assistant	1
70	0	1	1	0	0	0	1	2	2	1	1	2			2		2		1		1
71	1	1	1	1	0	0	1	2	2	2	2	2			3		1	5			2
72	1	1	1	1	0	1	1	2	1	1	1	1		2	1	2, 4	1				2
73	1	1	1	1	0	0	1	2	2	2	1	1			2		2		3		2
74	1	1	1	1	0	1	1	2	2	2	1	1		2	2	4	2		2		1
75	1	1	1	0	1	0	1	0	0	1	0	2		0	1	2, 3, 4	1	2			1
76	0	1	1	0	0	0	1	1	2	2	1	1			1		2		1		2
77	1	1	1	1	0	0	1	2	1	0	0	3			2		1	5			2
78	1	1	1	0	0	0	1	0	2	0	0	2			1		1	4			2
79	1	1	1	0	0	1	1	2	0	1	1	1		2	1	4	1	5			2
80	1	1	1	0	0	0	1	2	2	0	1	2			2		1	4			2
81	1	1	1	1	0	0	1	0	2	1	1	1		2	1	2	1	5			2
82	1	1	1	0	0	0	0	0	2	1	2	2			2		1	4			2
83	1	1	1	0	0	0	0	2	1	1	2	1			2		1	4			2
84	1	1	1	1	0	0	2	2	2	1	1	0			2		2		3		2
85	1	1	1	1	0	0	1	0	0	0	0	0			2		1	3			2
86	1	1	1	0	0	0	1	2	2	0	2	0			2		1	5			2
87	1	1	1	0	0	0	1	2	2	2	0	2			2		2		3		2
88	1	1	1	0	0	1	1	2	1	1	0	2			4		2		1		1
89	1	1	1	0	0	1	1	0	2	2	1	1			2		2		3		1
90	1	1	1	1	0	0	1	0	1	1	1	2			2		1	4			2
91	1	1	1	0	0	0	1	2	2	1	1	1		2	2		1	2			1
92	1	1	1	0	0	0	1	2	1	1	2	2			4		1	2			1
93	1	1	1	0	0	1	1	2	2	0	2	1		2	2		1	5			1
94	1	1	1	0	1	1	1	2	1	1	1	1		2	2		1	2			1
95	0	1	1	0	0	1	1	0	2	1	1	2			2		1	2			2
96	1	1	1	1	0	0	1	0	2	1	1	1		2	2	4	2		3		2
97	1	1	1	0	0	0	1	2	1	1	1	1		2, 3	1	2, 4	2		3		1
98	1	1	1	1	0	0	1	2	1	1	1	1		2	1	2	2		2		1
99	1	1	1	0	1	1	1	2	2	1	2	2			4		2		2		1
100	1	1	1	0	1	1	1	2	1	1	1	1			2		2		3		1
101	1	1	1	1	0	0	1	2	2	1	1	1		2	1		2		3		1
102	1	1	1	1	0	0	1	2	2	1	0	2			2		2		2		1
103	1	1	1	1	0	0	1	0	0	0	1	1		2	2		1	5			2
104	1	1	1	0	0	0	1	2	2	2	2	2			2		1	5			2
105	1	1	1	1	0	0	1	2	0	0	0	2			2		1	2			1
106	1	1	1	1	0	1	1	1	1	1	1	1		2	2		1	1			2
107	1	1	1	1	0	0	1	2	2	0	2	2			1	2, 3, 4, 5	2		3		1
108	1	1	1	0	0	0	1	2	2	2	2	2			2	4	1	3			2
109	1	1	1	1	0	0	0	2	1	1	0	1			4		2		3		1
110	1	1	1	0	0	1	0	0	0	1	1	1			2
111	1	1	1	0	0	0	1	0	2	0	0	1			1		1				2
112	1	1	1	0	1	0	1	2	0	1	1	1		2	1	2	2		3		1
113	1	1	1	1	0	1	1	2	1	2	1	1			1	2, 3, 4	2		3		1
114	1	1	1	0	1	0	1	0	1	1	1	0			1		2		3
115	1	1	1	1	1	1	2	2	1	1	1	4			2		2		2		1
116	1	1	1	0	1	0	1	2	1	1	1	1		2	2		2		2		1
117	1	1	1	0	0	0	1	2	2	1	1	2			1		1	5			2
118	0	1	1	1	0	0	2	2	1	2	0	1			2
119	1	1	1	1	1	0	1	1	1	1	1	1			2		2		3		2
120	1	1	1	0	1	1	1	2	0	1	1	2			2	3	1	5			2
121	1	1	1	0	0	0	1	2	2	0	1	2			2		1	1			2
122	1	1	1	1	0	0	1	0	0	1	1	2			4		2		3		2
123	1	1	1	0	0	1	1	2	2	1	1	2			2	4	2		1		1
124	1	1	1	1	0	0	0	2	1	0	2	2			4		1	5			2
125	1	0	0	0	0	0	1	0	0	1	1	1			2		2		2		2
126	1	1	1	1	1	0	2	0	1	1	1	2			1		1	5			2
127	0	0	1	0	1	1	1	0	0	1	1	1		2	4		1	2			1
128	1	1	1	0	0	0	1	0	0	1	0	0			1		2		3		2
129	1	1	1	0	1	0	1	2	1	1	2	2			2		2		1		1
130	0	1	1	1	0	1	1	2	2	1	1	1			2		2		3		1
131	1	1	1	1	1	1	1	2	1	1	1	1		2	2		2		3		1
132	1	1	1	1	0	0	1	2	2	1	2	1		2	2		2		3		2
Explanation
In order to anonymize the data all open fields were removed. Similarly all hospital names were removed.

## Sheet: Labels
Item:		Value:
Q1	I feel competent to recognize a frail elderly person	1= true, 0= false
Q2	I believe the presence of frailty should be known to the anesthesiologist	1= true, 0= false
Q3	I believe that the presence of frailty should influence anesthetic management	1= true, 0= false
Q4	During preassessment, I report the presence of frailty in the patient file	1= true, 0= false
Q5	All patients >70 years of age are screened for frailty when entering the hospital	1= true, 0= false
Q6	In my hospital, I know where to find the frailty screening in the patient file	1= true, 0= false
Q7	In my hospital there is:
Q7a	a geriatric team is available	1= yes, 2= no, 0= don't know
Q7b	the anesthesiologist is part of the geriatric team	1= yes, 2= no, 0= don't know
Q7c	a well implemented preoperative approach for elective frail elderly patients exists	1= yes, 2= no, 0= don't know
Q7d	a dedicated pathway for the elderly person with a femur fracture is used	1= yes, 2= no, 0= don't know
Q7e	there is adequate collaboration between anesthesiologist and geriatric specialist	1= yes, 2= no, 0= don't know
Q8	What is the organizational set up of geriatric consultation in your hospital?	1= the anesthesiologist requests consultation of the geriatric specialist 2= the leading physician requests consultation of the geriatric specialist 3= the geriatric specialist is considered to be in the lead 4= other, being … 0= unknown
Q8-open	…	free text
Q8-II	in case multiple answers given	free text
Q9	I see the increasing number of (frail) elderly patients in the nearby future as:	1= a problem for society 2= a challenge 3= a gap in my knowledge and skills 4= a reason for emergence of an anesthesiologic sub specialization for elderly patients 5= not our responsibility as anesthesiologists
Q9-II	in case multiple answers given	free text
Q10	Job position	1= resident, 2= consultant, 3= other
Q10-res	Resident, years of training	1,2,3,4,5
Q10-staf	Consultant, years of experience	1= <5, 2= 5-15, 3= >15
Q10-open	…	free text
Q11	The most of my working hours are in:	1= nonacademic, 4= academic
Q11-H	Name hospital	free text

## Sheet: Data presentation
Data presentation
		Total		Resident		Consultant		Missing	Other
	N=	132		65		61		2	4
	%	TRUE	FALSE	TRUE	FALSE	TRUE	FALSE
Q1	I feel competent to recognize a frail elderly person	85	15	82	19	89	12
Q2	I believe the presence of frailty should be known to the anesthesiologist	98	2	99	2	97	3
Q3	I believe that the presence of frailty should influence anesthetic management	99	1	100	0	98	2
Q4	During preassessment, I report the presence of frailty in the patient file	39	61	15	77	53	48
Q5	All patients >70 years of age are screened for frailty when entering the hospital	30	71	28	72	34	66
Q6	In my hospital, I know where to find the frailty screening in the patient file	30	71	14	86	41	59
																						Q7 divided into (sub)groups
	In my hospital there is:		Total			Resident			Consultant				Nonacademic			Academic			Unknown			Groups	N=	q7a	q7b	q7c	q7d	q7e
	N=	132			65			61				50			79							All	132	112	4	45	73	57
	%	YES	NO	Dont know	YES	NO	Dont know	YES	NO	Dont know		YES	NO	Dont know	YES	NO	Dont know	YES	NO	Dont know		Academic	79	64	4	20	32	29
Q7a	a geriatric team is available	85	8	8	86	5	9	85	10	5		94	2	4	81	10	9	33	33	33		Academic, consultants	26	19	3	7	13	13
Q7b	the anesthesiologist is part of the geriatric team	3	69	28	2	65	34	5	77	18		0	84	16	5	61	34	0	33	67		Academic, residents	52	44	1	12	19	15
Q7c	a well implemented preoperative approach for elective frail elderly patients exists	34	43	23	23	48	29	43	41	16		46	36	18	25	49	25	67	0	33		Nonacademic	50	47	0	23	39	26
Q7d	a dedicated pathway for the elderly person with a femur fracture is used	55	18	26	42	12	46	69	25	5		78	6	14	41	25	34	67	33	0		Nonacademic, consultants	34	32	0	18	28	21
Q7e	there is adequate collaboration between anesthesiologist and geriatric specialist	43	28	29	29	29	32	57	16	26		52	22	26	37	33	30	67	0	33		Nonacademic, residents	13	12	0	3	8	4
	What is the organizational set up of geriatric consultation in your hospital?	Total	Resident	Consultant		Nonacademic	Academic
	N (answers)	162	80	82		69	97
	% of total answers
Q8	the anesthesiologist requests consultation of the geriatric specialist	14	19	7		4	18
	the leading physician requests consultation of the geriatric specialist	39	21	37		33	27
	the geriatric specialist is considered to be in the lead	45	58	50		58	52
	other	1	1	4		1	3
	unknown	2	1	2		3	1
	I see the increasing number of (frail) elderly patients in the nearby future as:	Total	Resident	Consultant	Other*		Nonacademic	Academic
	N (answers)	192	102	82	8		75	114
	% of total answers	100	53	43	42		40	60
Q9	a problem for society	18	21	15	13		16	18
	a challenge	52	49	57	38		49	54
	a gap in my knowledge and skills	9	11	6	13		8	10
	a reason for emergence of an anesthesiologic sub specialization for elderly patients	1	20	21	25		13	18
	not our responsibility as anesthesiologists	0.5	0	1	13		3	0
	*Other = unknown + other
Q10	Job position	Resident	Consultant	Other	Unkown
	N =	60	61	4	2
	%	49	46	3	2
	Experience of residents	N	%
	1 (year)	4	6.15385
	2 (years)	13	20
	3 (years)	10	15.3846
	4 (years)	14	21.5385
	5 (years)	19	29.2308
	unknown	5	7.69231
	total	65	100
	Experience of consultants	N	%
	< 5 years	16	26.2
	5-15 years	13	21.3
	> 15 years	32	52.5
	total	61	100
	Work environment (% per group)	Total	Residents	Consultants
	Academic	59.8	80	42
	Nonacademic	37.9	20	56
	Unknown	2.3	0	2
Q11	Hospitals	N	%
	Hospital 1	7	5.30303
	Hospital 2	1	0.757576
	Hospital 3	1	0.757576
	Hospital 4	1	0.757576
	Hospital 5	1	0.757576
	Hospital 6	1	0.757576
	Hospital 7	1	0.757576
	Hospital 8	5	3.78788
	Hospital 9	2	1.51515
	Hospital 10	1	0.757576
	Hospital 11	1	0.757576
	Hospital 12	2	1.51515
	Hospital 13	1	0.757576
	Hospital 14	1	0.757576
	Hospital 15	3	2.27273
	Hospital 16	3	2.27273
	Unknown	42	31.8182
	Hospital 17	4	3.0303
	Hospital 18	1	0.757576
	Hospital 19	1	0.757576
	Hospital 20	5	3.78788
	Hospital 21	2	1.51515
	Hospital 22	5	3.78788
	Hospital 23	12	9.09091
	Hospital 24	23	17.4242
	Hospital 25	3	2.27273
	Hospital 26	2	1.51515
	Total	132	100
